# Supplementary material for: PeGSTU58, a Glutathione S-Transferase from Populus euphratica, Enhances Salt and Drought Stress Tolerance in Transgenic Arabidopsis
Source: Int J Mol Sci. 2023 May 27;24(11):9354. doi: 10.3390/ijms24119354 (PMC10253091; doi:10.3390/ijms24119354)
Supplement: Supplementary file 1 [file ijms-24-09354-s001.zip › Supplementary Tables.xlsx]

## Sheet: Table S1
Table S1. The coding sequence of PeGSTU58
ATGGATAATGATCAAGTGACCCTGTTGGATTTCTGGGCAAGTCCTGCTGG GATGAGAGTGAGGATAGCATTAGAAGAGAAGGGAGTCAAGTATGAGTACA AAGAACAAAGCTTGAGGAACAAAAGTGCTTTGCTTCTTGAAATGAATCCA GTTCACAAGAAAATTCCAGTTCTTATTCACAATGGCAAATCAATCTGTGA GTCACTTAATATTGTTCAGTACATTGATGAAACGTGGAAGCAGTCTCCGT TGTTGCCCTCTGATCCTTATGAAAGAACTCAATCTATGTTTTGGGCTAAT TTTGTGGACCAGAAGATTTATGACCTGAAAGGGAAAATGATATGGACAGC AGGAGAAGAGCAGGAGGCAGCCAAGAAGGATTTTATCGATTG…

## Sheet: Table S2
Table S2. Primers used in this study
CDS cloning		sequences (5'-3')
PeGSTU58	F	ATGGATAATGATCAAGTGACCCT
	R	TTATACATTCTCTGAAATCTTCCTCAG
PebHLH35	F	ATGGAAATTATTGATAATCATTTTGAG
	R	TTAGATGCTCATCATAGGATTATATGC
Vector construction		sequences (5'-3')
PeGSTU58pro	F	ACTATAGGGCGAATTCTCGCATGTATAAAGATGATGTTGTT
	R	GCGAACGCGTGAGCTCATGCATCCCTAAGAGTGATCTCATC
PebHLH35-PGADT7-Rec2	F	TGGCCATTATGGCCCGGGATGGAAATTATTGATAATCATTTTGAGTACC
	R	GACATGTTTTTTCCCGGGTTAGATGCTCATCATAGGATTATATGC
PeGSTU58pro-P2-LUC0800	F	CTATAGGGCGAATTGGGTACCTCGCATGTATAAAGATGATGTTGTT
	R	CGCTCTAGAACTAGTGGATCCATGCATCCCTAAGAGTGATCTCATC
PebHLH35-1302	F	GGACTCTTGACCATGATGGAAATTATTGATAATCATTTTGAGTACC
	R	TTCTCCTTTACTAGTTTAGATGCTCATCATAGGATTATATGC
qRT-PCR		sequences (5'-3')
qPeGSTU	F	GAAACGTGGAAGCAGTCTCC
	R	CCAGCAATAAAAAGGGACGA
PeActin gene for tissue	F	AAGATTCCGTTGTCCAGAGGTCCT
	R	GAACATAGTAGAGCCACCACTGAGAAC
PeEF1α for salt treatment	F	TCCGTCTTCCACTTCAGGATGTCT
	R	GTCACGACCATACCAGGCTTCAG
PeHIS for drought treatment	F	ACTGCTCGTAAGTCTACTGGAGG
	R	GCGGTAACGGTGAGGCTTCTTC
KIN1( AT5G15960)	F	CTGGCAAAGCTGAGGAGAAG
	R	CCGCATCCGATACACTCTTT
COR15A(AT2G42450)	F	AACCGGCTTCTACGGAATTT
	R	TCCCAAGCCTACTCCTCTGA
RD29A(AT5G52310)	F	GAGGAGCCAAAACAGAGCAC
	R	CCATTCCTCCTCCTCCTTTC
RD29B ( AT5G52300)	F	AAAAGAGAGGCACCGACTCA
	R	GTCTTCTTCGCGTCCTTGTC
RD22 ( AT5G25610)	F	CCGGTAAAAGAACCGACGTA
	R	ATCGTCGTGGAGCTGAGTCT
DREB2A(AT5G05410)	F	GTGACCTAAATGGCGACGAT
	R	GCGGATCAAAACCACTTTGT
PP2CA( AT3G11410)	F	GATTTGTTGCGGTGTTGTTG
	R	CACTTCTCCGCAACATGAGA
COR47(AT1G20440)	F	AGCGATGAAGAAGGTGAGGA
	R	ACACTGGTACCGGGATGGTA
CYP81D11 (At3g28740)	F	TAAGCCGGAGAGGTTTGAGA
	R	TGCAACGATGTAGCTTTTCG
SOD1( AT1G08830)	F	GGAACTGCCACCTTCACAAT
	R	TCCAGTAGCCAGGCTGAGTT
SOD2( AT2G28190)	F	CGTTAAAGCTCCGTCGAAAG
	R	TCAAGCCAATCACACCACAT
MAPK9(AT3G18040)	F	AACACGCTTCCTTGCCTAGA
	R	GATTCCCCGTACTGCAAAAA
CDPK2(AT1G35670)	F	CAAAGCGGGTTTGAAGAGAG
	R	CAACTCCAAAAGCATCAGCA
,
